# Supplementary material for: Age- and Sex-Dependent Interpretation of C-Reactive Protein Cutoffs: A Sixteen-Year Large-Scale Clinical Laboratory Data Analysis
Source: Diagnostics (Basel). 2026 Apr 23;16(9):1268. doi: 10.3390/diagnostics16091268 (PMC13163134; doi:10.3390/diagnostics16091268)
Supplement: Supplementary file 1 [file diagnostics-16-01268-s001.zip]

Archive with 1 entries (1 files):
- diagnostics-4232654-supplementary.pdf
